# Supplementary material for: PSMD14 stabilizes estrogen signaling and facilitates breast cancer progression via deubiquitinating ERα
Source: Oncogene. 2023 Nov 29;43(4):248–64. doi: 10.1038/s41388-023-02905-1 (PMC10798890; doi:10.1038/s41388-023-02905-1)
Supplement: Supplementary file 6 — Supplementary Table 1 [file 41388_2023_2905_MOESM6_ESM.xlsx]

## Sheet: Sheet1
siRNA sequence
siControl	UUCUCCGAACGUGUCACGUTT
SiPSMD4#1	GGCAUUAAUUCAUGGACUATT
SiPSMD14#2	GAUGGUUGUUGGUUGGUAUTT
Primer sequence	F	R
36B4	GGCGACCTGGAAGTCCAACT	CCATCAGCACCACAGCCTTC
GREB1	CGTGTGGTGACTGGAGTAGC	ACCTCTTCAAAGCGTGTCGT
TFF1	TGGGCTTCATGAGCTCCTTC	TTCATAGTGAGAGATGGCCGG
ERα	GCTACGAAGTGGGAATGATGAAG	TCTGGCGCTTGTGTTTCAAC
PR-A	GGCTGGCATGGTCCTTGGAG	TCTGGCTTAGGGCTTGGCTTTC
PR-B	ACCCGCCCTATCTCAACTACC	AGGACACCATAATGACAGCCT
PSMD14	TCAGGAACAGGTGTCAGTGTG	CCACAGCTCTCTCCGACAAG
Antibody
GFP	Abcam	ab290
Myc	Abcam	ab32
HA	Biolegend	901514
ERα	Cell Signaling Technology	8644
PSMD14	Cell Signaling Technology	4197S
β-Actin	Cell Signaling Technology	3700
Flag(R)	Cell Signaling Technology	14793
Progesterone Receptor A/B	Cell Signaling Technology	8757
Flag(M2)	Sigma	A8592
PSMD14	Sigma	HPA002114
ERα	SANTA CRUZ BIOTECHNOLOGY	sc-56833
shRNA sequence
shPSMD14#1	GCAGCAGAACAAGUCUAUAU
shControl	UUCUCCGAACGUGUCACGU
